# Supplementary material for: Kimchi and Leuconostoc mesenteroides DRC 1506 Alleviate Dextran Sulfate Sodium (DSS)-Induced Colitis via Attenuating Inflammatory Responses
Source: Foods. 2023 Jan 30;12(3):584. doi: 10.3390/foods12030584 (PMC9914003; doi:10.3390/foods12030584)
Supplement: Supplementary file 1 [file foods-12-00584-s001.zip]

Archive with 1 entries (1 files):
- foods-2176585-supplementary.pdf
